# Supplementary material for: Bifidobacterium breve UCC2003 Exopolysaccharide Modulates the Early Life Microbiota by Acting as a Potential Dietary Substrate
Source: Nutrients. 2020 Mar 29;12(4):948. doi: 10.3390/nu12040948 (PMC7231044; doi:10.3390/nu12040948)
Supplement: Supplementary file 1 [file nutrients-12-00948-s001.zip]

Archive with 2 entries (2 files):
- nutrients-704825-suppl-figure.pdf
- nutrients-704825-suppl-table.xlsx
